# Supplementary material for: A Commercial Arbuscular Mycorrhizal Inoculum Alleviated the Effects of Acid Water on Lupinus angustifolius Grown in a Sterilized Mining Dump
Source: Plants (Basel). 2023 May 15;12(10):1983. doi: 10.3390/plants12101983 (PMC10222887; doi:10.3390/plants12101983)
Supplement: Supplementary file 1 [file plants-12-01983-s001.zip]

Archive with 1 entries (1 files):
- plants-2301140-supplementary.pdf
